# Supplementary material for: Evaluating Neural Radiance Fields for 3D Plant Geometry Reconstruction in Field Conditions
Source: Plant Phenomics. 2024 Sep 9;6:0235. doi: 10.34133/plantphenomics.0235 (PMC11382571; doi:10.34133/plantphenomics.0235)
Supplement: Supplementary 1 — Figs. S1 to S9 Tables S1 to S5 [file plantphenomics.0235.f1.zip]

Archive with 8 entries (8 files):
- Data/scenario1.csv
- Data/scenario2.csv
- Data/scenario2-mipnerf.csv
- Data/scenario3.csv
- Data/scenario-all-short.csv
- PP2024Final.tex
- PP2024Supplement.tex
- Supplementary Materials.pdf
