# Supplementary material for: Evaluating Neural Radiance Fields for 3D Plant Geometry Reconstruction in Field Conditions
Source: Plant Phenomics. 2024 Sep 9;6:0235. doi: 10.34133/plantphenomics.0235 (PMC11382571; doi:10.34133/plantphenomics.0235)
Supplement: Supplementary 1 — Figs. S1 to S9 Tables S1 to S5 [file plantphenomics.0235.f1.zip › Data/scenario1.csv]

Model Name	Number of Iterations	Precision	Recall	F1 Score	PSNR	SSIM	LPIPS	Time Taken (s)
Instant-NGP	100	0.29	2.48	0.53	17.14	0.58	0.81	13
	200	0.32	1.50	0.53	18.23	0.56	0.75	26
	400	1.25	7.14	2.13	19.64	0.60	0.66	42
	800	5.66	35.17	9.74	21.21	0.64	0.55	61
	1000	3.93	27.61	6.88	20.71	0.57	0.59	76
	5000	21.93	89.03	35.20	22.73	0.76	0.28	175
	10000	25.98	92.59	40.57	23.20	0.79	0.22	297
	20000	23.21	88.38	36.77	23.42	0.81	0.18	527
	30000	24.66	90.62	38.77	23.41	0.81	0.17	756
TensoRF	100	0.43	2.27	0.72	13.44	0.54	0.82	13
	200	0.65	4.47	1.13	13.55	0.52	0.82	25
	400	1.18	8.76	2.07	13.51	0.51	0.81	40
	800	1.86	14.22	3.29	13.10	0.50	0.79	61
	1000	2.05	16.40	3.65	13.14	0.49	0.79	77
	5000	6.63	36.57	11.22	13.59	0.52	0.70	420
	10000	9.58	43.47	15.69	14.64	0.55	0.67	859
	20000	9.51	43.19	15.59	14.68	0.55	0.67	1651
	30000	9.58	43.34	15.69	14.69	0.55	0.66	1973
NeRFacto	100	1.94	20.98	3.55	18.11	0.59	0.75	14
	200	7.72	42.84	13.08	19.50	0.57	0.65	27
	400	20.86	68.64	32.00	21.27	0.64	0.55	43
	800	39.48	80.26	52.92	22.33	0.67	0.45	64
	1000	41.35	82.54	55.09	22.20	0.66	0.44	79
	5000	66.43	92.51	77.33	22.30	0.73	0.19	430
	10000	70.04	93.94	80.25	22.34	0.74	0.15	564
	20000	73.32	94.51	82.58	22.35	0.74	0.13	1068
	30000	73.57	94.72	82.81	22.24	0.73	0.12	1938
