# Supplementary material for: Evaluating Neural Radiance Fields for 3D Plant Geometry Reconstruction in Field Conditions
Source: Plant Phenomics. 2024 Sep 9;6:0235. doi: 10.34133/plantphenomics.0235 (PMC11382571; doi:10.34133/plantphenomics.0235)
Supplement: Supplementary 1 — Figs. S1 to S9 Tables S1 to S5 [file plantphenomics.0235.f1.zip › Data/scenario2.csv]

Model Name	Number of Iterations	Precision	Recall	F1 Score	PSNR	SSIM	LPIPS	Time Taken (s)
Instant-NGP	100	0.57	1.23	0.78	13.70	0.36	0.89	13
	200	1.52	4.41	2.27	13.91	0.32	0.85	27
	400	2.49	9.35	3.93	14.95	0.36	0.77	43
	800	5.83	24.29	9.41	15.91	0.39	0.69	63
	1000	5.72	22.80	9.14	15.68	0.32	0.69	78
	5000	18.30	51.68	27.02	18.12	0.55	0.44	176
	10000	20.86	55.25	30.28	18.67	0.59	0.38	296
	20000	23.24	58.53	33.27	19.05	0.63	0.33	1023
	30000	23.45	58.57	33.49	19.08	0.64	0.31	1886
TensoRF	100	1.51	12.62	2.70	13.38	0.35	0.83	14
	200	2.53	17.53	4.43	13.81	0.34	0.79	27
	400	4.41	26.94	7.58	14.19	0.34	0.74	44
	800	6.28	35.10	10.66	14.46	0.34	0.71	66
	1000	7.09	35.61	11.82	14.51	0.33	0.70	82
	5000	13.09	51.34	20.86	15.16	0.36	0.64	399
	10000	20.51	55.03	29.88	15.51	0.42	0.57	840
	20000	20.44	54.97	29.80	15.54	0.42	0.56	1709
	30000	20.50	55.34	29.91	15.54	0.42	0.56	2607
NeRFacto	100	7.77	27.44	12.12	14.93	0.35	0.77	15
	200	16.42	37.77	22.89	15.51	0.32	0.70	28
	400	25.83	49.81	34.02	16.40	0.39	0.67	44
	800	35.97	56.86	44.07	17.10	0.43	0.60	64
	1000	36.22	57.80	44.53	16.96	0.40	0.61	79
	5000	58.64	70.87	64.18	18.69	0.59	0.37	404
	10000	61.31	74.12	67.11	18.91	0.62	0.31	749
	20000	63.68	76.21	69.38	19.00	0.64	0.27	988
	30000	64.47	76.80	70.10	18.93	0.64	0.25	1226
