# Supplementary material for: Evaluating Neural Radiance Fields for 3D Plant Geometry Reconstruction in Field Conditions
Source: Plant Phenomics. 2024 Sep 9;6:0235. doi: 10.34133/plantphenomics.0235 (PMC11382571; doi:10.34133/plantphenomics.0235)
Supplement: Supplementary 1 — Figs. S1 to S9 Tables S1 to S5 [file plantphenomics.0235.f1.zip › Data/scenario2-mipnerf.csv]

Number of Iterations	Precision	Recall	F1 Score	PSNR	SSIM	LPIPS	Time Taken (s)
100	0.47	7.57	0.89	11.01	0.34	0.91	26
200	0.63	10.67	1.19	11.24	0.34	0.93	52
400	0.69	12.1	1.3	11.07	0.34	0.92	86
800	0.48	7.68	0.91	9.88	0.33	0.94	158
1000	0.44	7.19	0.82	9.65	0.32	0.94	192
5000	0.35	5.41	0.66	9.31	0.31	0.94	687
10000	0.42	6.29	0.79	8.88	0.29	0.9	1303
20000	0.34	5.3	0.65	8.78	0.28	0.89	2508
30000	0.35	5.71	0.67	9	0.27	0.88	3856
