# Supplementary material for: Evaluating Neural Radiance Fields for 3D Plant Geometry Reconstruction in Field Conditions
Source: Plant Phenomics. 2024 Sep 9;6:0235. doi: 10.34133/plantphenomics.0235 (PMC11382571; doi:10.34133/plantphenomics.0235)
Supplement: Supplementary 1 — Figs. S1 to S9 Tables S1 to S5 [file plantphenomics.0235.f1.zip › Data/scenario3.csv]

Model Name	Number of Iterations	Precision	Recall	F1 Score	PSNR	SSIM	LPIPS	Time Taken (s)
Instant-NGP	100	1.61	17.61	2.95	15.31	0.29	0.91	16
	200	1.29	8.19	2.23	14.66	0.27	0.84	30
	400	2.45	19.22	4.34	15.65	0.29	0.82	46
	800	2.81	18.90	4.89	15.91	0.29	0.79	67
	1000	2.88	10.08	4.48	15.61	0.26	0.71	82
	5000	6.47	40.28	11.15	17.39	0.37	0.61	186
	10000	9.38	47.12	15.65	17.86	0.40	0.54	311
	20000	11.62	54.26	19.13	18.27	0.43	0.48	548
	30000	12.96	56.88	21.11	18.46	0.45	0.45	783
	60000	15.06	59.55	24.04	18.54	0.47	0.40	1466
TensoRF	100	1.48	12.65	2.65	15.05	0.29	0.96	17
	200	3.05	27.40	5.48	15.26	0.29	0.90	31
	400	5.69	43.45	10.06	15.63	0.29	0.83	47
	800	8.92	49.59	15.13	15.96	0.29	0.78	68
	1000	10.48	50.82	17.37	16.03	0.29	0.75	84
	5000	28.74	70.83	40.89	16.84	0.34	0.64	208
	10000	40.85	75.24	52.95	17.31	0.38	0.56	374
	20000	40.82	75.38	52.96	17.33	0.39	0.55	697
	30000	40.80	75.26	52.92	17.34	0.39	0.55	1018
	60000	40.95	75.62	53.13	17.32	0.39	0.55	1965
NeRFacto	100	4.26	35.99	7.61	15.65	0.29	0.84	13
	200	6.53	42.49	11.31	15.91	0.27	0.66	27
	400	10.48	50.45	17.35	16.44	0.29	0.69	43
	800	18.49	57.01	27.93	16.81	0.31	0.69	64
	1000	18.39	58.02	27.93	16.56	0.29	0.65	80
	5000	49.87	74.75	59.83	17.29	0.34	0.54	189
	10000	58.22	78.80	66.96	17.24	0.34	0.47	318
	20000	64.91	80.61	71.92	17.03	0.34	0.41	561
	30000	66.30	81.33	73.05	16.88	0.33	0.38	803
	60000	68.29	82.32	74.65	16.70	0.32	0.34	1499
