# Supplementary material for: Evaluating Neural Radiance Fields for 3D Plant Geometry Reconstruction in Field Conditions
Source: Plant Phenomics. 2024 Sep 9;6:0235. doi: 10.34133/plantphenomics.0235 (PMC11382571; doi:10.34133/plantphenomics.0235)
Supplement: Supplementary 1 — Figs. S1 to S9 Tables S1 to S5 [file plantphenomics.0235.f1.zip › Data/scenario-all-short.csv]

Scenario	Model Name	Precision	Recall	F1 Score	PSNR	SSIM	LPIPS	Time Taken (s)
	Instant-NGP	24.66	90.62	38.77	23.41	0.81	0.17	756
I	TensoRF	9.58	43.34	15.69	14.69	0.55	0.66	1973
	NeRFacto	73.57	94.72	82.81	22.24	0.73	0.12	1938
	Instant-NGP	23.45	58.57	33.49	19.08	0.64	0.31	1886
II	TensoRF	20.5	55.34	29.91	15.54	0.42	0.56	2607
	NeRFacto	64.47	76.8	70.1	18.93	0.64	0.25	1226
	Instant-NGP	15.06	59.55	24.04	18.54	0.47	0.4	1466
III	TensoRF	40.95	75.62	53.13	17.32	0.39	0.55	1965
	NeRFacto	68.29	82.32	74.65	16.7	0.32	0.34	1499
